# Supplementary material for: Genome expression analysis of basic helix-loop-helix transcription factors in Sea buckthorn (Hippophae rhamnoides L.)
Source: Front Plant Sci. 2024 Nov 20;15:1487960. doi: 10.3389/fpls.2024.1487960 (PMC11614652; doi:10.3389/fpls.2024.1487960)
Supplement: Supplementary file 2 [file Table1.xlsx]

## Sheet: expression
GENE	Root Nodule	Root	Leaf	Stem	Fruit1	Fruit2	Fruit3
HrbHLH47	1.56335	0.42248	11.1959	7.19988	373.978	712.516	511.93
HrbHLH129	0.0945197	0.092373	6.07469	5.54675	84.3341	25.9192	23.4225
HrbHLH42	75.5488	61.799	86.6137	80.0876	84.3269	73.9993	64.7752
HrbHLH131	306.054	233.445	311.89	346.843	67.5496	38.9703	32.7552
HrbHLH85	58.1712	30.0397	59.9146	37.9537	54.7011	57.2314	55.329
HrbHLH90	37.9007	133.621	359.125	894.853	46.5464	45.4789	3.36931
HrbHLH115	13.6852	26.5346	4.02524	1.87801	40.7256	34.7106	10.6357
HrbHLH64	0.0505852	0.0929951	3.10175	1.03048	40.2973	36.2584	15.4855
HrbHLH69	71.9283	50.472	65.5041	50.96	39.2065	25.1813	22.2097
HrbHLH39	0.407412	0.631851	0.426169	2.83075	38.8086	69.1017	49.4198
HrbHLH118	12.3916	7.05361	9.22115	11.8367	37.7289	25.215	11.7963
HrbHLH75	45.654	13.953	23.7917	37.5402	36.419	33.2979	12.7616
HrbHLH9	141.175	112.115	77.253	98.4639	33.7385	41.7788	41.6725
HrbHLH7	5.10309	4.06789	2.71137	15.5559	32.1272	30.6243	5.89377
HrbHLH16	41.2318	37.5832	41.7181	82.37	32.0292	28.5001	26.0764
HrbHLH82	26.3604	18.694	50.949	61.6578	31.1775	18.0534	11.6886
HrbHLH74	113.151	281.387	348.371	608.107	28.8166	31.4618	8.47273
HrbHLH71	0.348	0.181302	2.78162	4.78846	26.4461	7.24503	0.252263
HrbHLH86	0.160566	0.0601194	1.52192	0.381782	25.4484	56.7051	38.7155
HrbHLH78	27.0115	20.4777	17.6803	22.8057	19.9351	22.6689	14.8963
HrbHLH99	13.6185	3.76791	11.0039	13.4717	18.8159	12.9148	15.8623
HrbHLH102	26.3307	37.7802	21.4757	25.6114	18.0855	17.8726	18.8372
HrbHLH87	0	0	4.76562	2.47211	17.6403	3.84159	1.55547
HrbHLH88	0	0	4.76562	2.47211	17.6403	3.84159	1.55547
HrbHLH33	12.3295	3.20109	35.0173	9.34347	17.148	10.2042	3.22662
HrbHLH60	7.22117	7.11115	1.72768	5.72516	16.8984	1.4399	1.49225
HrbHLH22	13.3254	6.35504	10.6984	13.9106	16.2273	14.0659	10.5792
HrbHLH133	9.76509	2.05645	6.1709	5.43915	15.6694	10.6469	5.59998
HrbHLH50	89.0416	33.9802	32.5031	30.1739	15.5124	15.3893	20.1899
HrbHLH56	41.7629	40.6801	18.7451	16.9755	15.0495	14.9684	12.0809
HrbHLH8	18.5611	12.4996	20.3684	23.8071	14.8637	8.74102	9.897
HrbHLH112	6.12513	5.3709	22.8183	38.4432	11.8311	3.92964	4.42308
HrbHLH44	8.35495	6.43748	5.81217	27.1899	11.6847	5.28911	4.21179
HrbHLH132	28.8883	50.0708	26.4858	22.8345	11.5007	13.119	13.6001
HrbHLH127	12.4637	3.37965	4.48821	0.677345	10.9364	19.9096	23.6435
HrbHLH14	6.96259	3.18745	7.68902	16.5547	10.8223	4.1738	2.41721
HrbHLH28	10.4044	0.800673	5.04459	6.55666	10.3415	8.20556	10.417
HrbHLH55	3.97126	1.62675	1.81846	2.43536	10.171	6.99213	3.25965
HrbHLH15	13.8186	7.3303	11.8646	10.8155	9.95639	7.98084	8.35569
HrbHLH89	2.42343	7.21937	46.8844	86.4414	9.09992	5.86032	0.705497
HrbHLH110	14.3533	8.93547	14.5516	10.891	8.70107	7.01361	8.47036
HrbHLH73	43.7085	38.9994	26.9419	28.9472	8.45003	6.82662	2.60118
HrbHLH10	25.5732	30.1624	21.254	25.0398	7.20567	8.35086	5.17479
HrbHLH5	2.22257	0.98142	2.85979	6.62074	6.62606	4.30348	1.57475
HrbHLH41	9.05665	5.42149	6.94125	8.72774	6.25834	5.72246	5.37876
HrbHLH101	17.5458	16.5435	15.0328	15.295	6.03358	4.86466	4.59827
HrbHLH126	11.0507	5.98355	8.79179	6.8816	6.03135	4.60244	5.76284
HrbHLH125	21.201	49.2679	11.6118	16.8278	5.58557	8.86732	2.46463
HrbHLH81	0.177936	0.374582	34.9125	24.755	5.53981	5.18125	4.83876
HrbHLH80	62.3157	165.822	39.7386	119.934	5.22276	4.98332	3.74514
HrbHLH143	1.62261	2.59815	7.93403	13.2075	5.14215	2.26298	3.22959
HrbHLH46	12.1713	29.9812	58.808	175.301	5.03124	3.96539	0.227267
HrbHLH19	2.64988	4.67624	11.4364	9.97637	4.91623	3.86573	5.94505
HrbHLH66	10.7156	11.963	8.95704	10.3446	4.5721	2.79687	3.39646
HrbHLH11	12.9474	27.7831	13.5483	20.0911	3.41466	3.43519	2.01319
HrbHLH91	0.551228	0.366255	1.71235	1.21617	3.29858	53.7907	283.396
HrbHLH136	29.2535	7.60052	11.3571	6.9236	3.29192	3.01622	5.34677
HrbHLH114	8.33765	8.04422	4.41874	8.75171	3.22081	2.54432	2.9173
HrbHLH108	1.16579	0.835736	0.759341	1.27942	3.1259	1.71425	1.88115
HrbHLH59	0.351634	0.800202	1.6946	1.68931	3.03237	2.05485	3.35199
HrbHLH98	2.47672	0.600011	5.28138	3.39202	2.89457	2.8298	2.59755
HrbHLH139	2.57087	12.718	3.6194	9.39104	2.88958	2.10302	4.47624
HrbHLH36	3.65571	2.77147	7.77523	15.1775	2.83422	2.56392	1.22229
HrbHLH111	0.193577	0.124725	11.0066	2.98519	2.76409	3.06226	9.77955
HrbHLH135	0.566023	0.261529	0.106132	0.464481	2.72952	3.01724	0.19271
HrbHLH120	1.0374	3.0647	14.9227	15.2471	2.72581	2.46389	3.81065
HrbHLH119	2.51221	4.55886	4.87982	2.95348	2.45483	1.80788	0.976611
HrbHLH130	1.51321	7.21602	0.775897	7.70802	2.44203	2.23118	0.866141
HrbHLH21	0.444735	0.0497278	0.182636	0.815103	2.41155	0.953867	0.364976
HrbHLH3	0.444735	0.0497278	0.182636	0.815103	2.41155	0.953867	0.364976
HrbHLH24	10.5344	15.7758	16.516	14.4814	1.96765	1.27699	0.713408
HrbHLH13	0.0395704	0.0200912	2.81891	0.090062	1.43863	1.65703	0.281851
HrbHLH53	10.09	13.5765	11.3964	18.8108	1.34229	0.948963	1.8542
HrbHLH68	0.233425	0.21194	0.110175	0.996439	1.31377	0.579354	0.0215529
HrbHLH32	0.069066	0	0.120669	0.144927	1.31356	0.473665	4.45575
HrbHLH103	4.07062	1.21807	49.7033	29.8184	1.24778	0.735091	0.0534182
HrbHLH77	2.435	2.77353	2.02888	2.70812	1.09031	0.831224	0.112315
HrbHLH92	0.815354	0.360304	1.52693	1.64717	1.03016	24.2571	248.631
HrbHLH62	18.9611	25.6124	26.4324	65.4215	0.872282	1.45515	0.256451
HrbHLH65	5.64372	4.13784	2.65693	6.52572	0.870975	0.350427	0.395552
HrbHLH113	4.83751	7.2775	6.65532	5.70847	0.859734	0.688544	0.580462
HrbHLH122	0	0.0233275	1.49722	8.79984	0.824135	0.0518174	0.107956
HrbHLH18	14.1689	33.7654	14.902	20.3317	0.635012	0.494269	0.792364
HrbHLH94	58.2942	30.1301	18.7114	16.0325	0.627664	0.164096	0
HrbHLH142	2.00265	1.58766	2.10048	2.82363	0.582506	0.213787	0.0269349
HrbHLH51	1.36151	0.840928	0.585941	2.33237	0.581673	0.456258	0.0519558
HrbHLH144	2.25512	1.68384	1.30454	1.7621	0.579208	0.486436	0.445917
HrbHLH93	11.5266	2.46182	5.31793	6.16278	0.423021	0.2042	0.130428
HrbHLH76	0.0806959	0.0487116	8.39658	5.76744	0.384963	0.305035	0.205429
HrbHLH6	0	0.0986107	21.2181	3.51864	0.372756	0	0.51092
HrbHLH45	16.9176	10.2214	6.24886	4.96921	0.369865	0.324195	0.76463
HrbHLH4	2.81633	2.10316	0.571093	3.98666	0.365309	0.0439857	0
HrbHLH140	3.25726	4.57232	1.37559	1.46648	0.341002	0.237086	0.283676
HrbHLH123	0	0	0.975807	5.88088	0.326199	0.0822467	0.0294406
HrbHLH79	19.6216	10.7873	13.6043	18.6772	0.281462	0.353219	0.640784
HrbHLH100	12.3934	9.33511	7.65978	8.78273	0.276619	0.451423	0.834474
HrbHLH30	1.60184	3.54372	0.895486	0.241141	0.225038	0.186725	0.261613
HrbHLH104	0.447806	3.36016	0.824717	1.84233	0.203484	0.336237	0.607089
HrbHLH49	0.113825	0.272435	0.257534	0.711712	0.134432	0.16292	0.089029
HrbHLH54	0.491813	0	0.184911	1.54416	0.133642	0.375747	195.236
HrbHLH121	9.57981	0.24792	3.12687	0.182793	0.132262	0.30524	0.189051
HrbHLH97	0	0	3.80173	0.102367	0.12365	0.0699849	0.0222657
HrbHLH27	14.0945	28.0148	8.53615	7.2998	0.108253	0.147071	0.289047
HrbHLH106	0.124947	0.0220246	0.338867	0.199845	0.0984168	0.164179	0.142725
HrbHLH1	0.839555	0.975014	0.745004	1.0823	0.0970926	0.043613	0
HrbHLH17	0	0	0.0382701	0.0608923	0.092287	0.03194	1.77842
HrbHLH34	0	0	0.00767113	0	0.0865476	0.0187573	0
HrbHLH31	0.0891299	0.0603605	0.0394451	0.106825	0.0814099	0.121995	0
HrbHLH107	3.95752	4.08105	9.4685	13.5804	0.0801719	0.0664557	0.255049
HrbHLH95	1.91832	0.539252	0.496344	0.0576886	0.0741819	0.490341	0.279064
HrbHLH96	3.6389	8.12497	4.01349	8.74244	0.0635711	0.582665	0.541346
HrbHLH70	0.0250486	0	0.0486917	0.0614537	0.0618587	0.396155	0.516761
HrbHLH2	0.420929	0.0205531	0.0601766	0.748508	0.0456975	0.00592533	0.0070264
HrbHLH117	0.0876483	0.360414	0.110804	0.503682	0.0386808	0.0146109	0
HrbHLH138	1.02407	0.174662	1.46075	0.986353	0.0382999	0.0714339	0.0516382
HrbHLH37	0.114884	0.0584648	0.0833693	0.249554	0.029275	0.0180201	0.0436933
HrbHLH57	0.866341	0.329266	0.571352	0.045453	0.0279707	0.220529	0
HrbHLH58	0	0	0	0	0.0261721	0	0
HrbHLH12	1.1572	6.15925	1.90875	10.5519	0.0152046	0.0112561	0.130562
HrbHLH25	4.95069	3.99066	2.82639	0.38381	0.0129226	0	0
HrbHLH26	0.301844	0	0.053311	0	0.00955933	0.0344124	0
HrbHLH29	0	0.0223344	0	0	0.00672283	0.00649403	0
HrbHLH128	4.96944	0.141761	1.79428	0.0350885	0.0059824	0.0468687	0.0227559
HrbHLH124	0	0.00836893	2.27573	0.0497112	0.00419147	0	0.0108288
HrbHLH105	0	0	0	0	0	0	0
HrbHLH109	0.022311	0	0.078334	0	0	0.0556386	0.0638588
HrbHLH116	0	0.087451	0	0.0100857	0	0	0.0186966
HrbHLH134	0	0	0	0	0	0	0
HrbHLH137	1.42872	0.360341	2.89576	0.610654	0	0.035975	0.0212695
HrbHLH141	0.0199405	0	0.015119	0	0	0	0
HrbHLH20	9.98247	3.52396	3.86225	6.86243	0	0.0279781	0.0387872
HrbHLH23	0.0908053	0	0	0	0	0.00556957	0.0078928
HrbHLH35	0.0230634	0	0	0	0	0	0
HrbHLH38	0.312192	26.3419	0.159138	0	0	0	0
HrbHLH40	0.519883	0.088646	0.31772	0	0	0	0
HrbHLH43	0	0	0	0	0	0.0077313	0
HrbHLH48	0.0188305	0	0	0.115991	0	0	0
HrbHLH52	0.553218	0	0.287961	0.00826063	0	0	0
HrbHLH61	0.0699476	0.0793009	0.0109531	0.0180526	0	0	0
HrbHLH63	0	0	0	0.0171141	0	0	0
HrbHLH67	4.0419	1.04364	1.27296	0.351017	0	0	0.145879
HrbHLH72	0	0	0	0	0	0	0
HrbHLH83	0	0	0	0	0	0	0
HrbHLH84	0.0150087	0	0.0164956	0	0	0	0
