# Supplementary material for: Genome expression analysis of basic helix-loop-helix transcription factors in Sea buckthorn (Hippophae rhamnoides L.)
Source: Front Plant Sci. 2024 Nov 20;15:1487960. doi: 10.3389/fpls.2024.1487960 (PMC11614652; doi:10.3389/fpls.2024.1487960)
Supplement: Supplementary file 3 [file Table2.xlsx]

## Sheet: S2
Table S2
gene ID	Molecular Weight (kDa)	Length(aa)	pI-values
HrbHLH1	23.42	202	10.25
HrbHLH10	48.44	444	7.86
HrbHLH100	27.98	252	4.82
HrbHLH101	60.24	558	5.38
HrbHLH102	37.35	337	5.88
HrbHLH103	51.22	467	7.6
HrbHLH104	61.49	544	6.2
HrbHLH105	24.67	219	6.02
HrbHLH106	39.06	348	5.82
HrbHLH107	78.05	712	6.76
HrbHLH108	43.19	397	4.8
HrbHLH109	27.43	242	7.66
HrbHLH11	28.76	262	7.17
HrbHLH110	38.06	340	6.59
HrbHLH111	31.12	275	6.79
HrbHLH112	62.72	570	7.69
HrbHLH113	47.98	421	6.3
HrbHLH114	44.81	411	6.19
HrbHLH115	37.51	333	4.65
HrbHLH116	39.45	347	7.64
HrbHLH117	41.58	369	7.28
HrbHLH118	39.96	363	5.65
HrbHLH119	43.34	389	7.58
HrbHLH12	20.97	189	7.22
HrbHLH120	59.73	534	7.02
HrbHLH121	32.59	286	6.34
HrbHLH122	21.86	196	9.57
HrbHLH123	21.08	186	9.91
HrbHLH124	49.21	434	5.45
HrbHLH125	38.87	352	7.47
HrbHLH126	31.61	282	6.23
HrbHLH127	40.54	368	5.13
HrbHLH128	37.35	325	7.46
HrbHLH129	10.23	92	8.52
HrbHLH13	22.78	202	7.44
HrbHLH130	37	330	7.54
HrbHLH131	26.07	235	8.23
HrbHLH132	50.04	468	6.11
HrbHLH133	31.85	294	5.74
HrbHLH134	36.71	318	5.34
HrbHLH135	37.25	326	6.85
HrbHLH136	39.68	344	4.56
HrbHLH137	27.65	250	6.29
HrbHLH138	23.4	212	5.88
HrbHLH139	37.37	332	7.29
HrbHLH14	37.96	333	4.51
HrbHLH140	62.91	570	9.09
HrbHLH141	29.71	263	9.08
HrbHLH142	44.58	407	5.37
HrbHLH143	26.47	237	6.53
HrbHLH144	30.14	276	5.98
HrbHLH15	27.87	255	5.47
HrbHLH16	35.55	329	6.52
HrbHLH17	35.89	320	6.51
HrbHLH18	38.91	356	8.03
HrbHLH19	60.15	544	6.16
HrbHLH2	39.24	350	5.54
HrbHLH20	40.63	352	4.81
HrbHLH21	27.45	244	8.31
HrbHLH22	28.01	255	5.05
HrbHLH23	35.59	313	5.22
HrbHLH24	60.32	542	6.33
HrbHLH25	36.69	329	5.89
HrbHLH26	29.52	260	8.73
HrbHLH27	61.26	556	7.82
HrbHLH28	38.71	343	8.49
HrbHLH29	37.95	341	4.46
HrbHLH3	27.45	244	8.31
HrbHLH30	32.93	295	9.84
HrbHLH31	45.96	410	4.5
HrbHLH32	46.09	407	7.44
HrbHLH33	49.32	442	5.39
HrbHLH34	56.72	506	5.13
HrbHLH35	38.25	339	5
HrbHLH36	78.23	719	6.21
HrbHLH37	41.13	371	6.38
HrbHLH38	28.96	254	8.78
HrbHLH39	31.82	290	4.96
HrbHLH4	32.38	280	8.32
HrbHLH40	10.73	94	9.23
HrbHLH41	36.58	326	6.38
HrbHLH42	26.45	240	9.59
HrbHLH43	32.29	286	7.66
HrbHLH44	38.8	345	7.15
HrbHLH45	29.14	261	9.36
HrbHLH46	24.48	214	6.52
HrbHLH47	10.54	93	6.52
HrbHLH48	21.68	190	9.69
HrbHLH49	29.98	257	9.83
HrbHLH5	27.44	250	9.82
HrbHLH50	25.86	224	5.1
HrbHLH51	28.56	256	9.55
HrbHLH52	46.36	411	7.2
HrbHLH53	51.54	460	7.97
HrbHLH54	10.43	93	7.52
HrbHLH55	31.81	290	7.85
HrbHLH56	25.57	220	4.65
HrbHLH57	30.91	265	9.42
HrbHLH58	28.64	256	6.8
HrbHLH59	24.46	218	10.61
HrbHLH6	10.62	94	9.31
HrbHLH60	37.76	337	4.5
HrbHLH61	43.01	381	8.08
HrbHLH62	40.53	360	6.44
HrbHLH63	27.91	247	9.42
HrbHLH64	40.08	359	6.38
HrbHLH65	28.1	250	7.18
HrbHLH66	24.34	219	9.49
HrbHLH67	37.08	331	6.78
HrbHLH68	34.87	310	8.84
HrbHLH69	25.95	235	6.56
HrbHLH7	31.77	289	7.12
HrbHLH70	35.87	311	6.32
HrbHLH71	10.56	93	9.37
HrbHLH72	26.54	237	10.28
HrbHLH73	44.76	395	7.37
HrbHLH74	28	245	4.8
HrbHLH75	36.41	337	6.24
HrbHLH76	81.93	758	6.01
HrbHLH77	38.31	333	5.45
HrbHLH78	37.58	338	5.48
HrbHLH79	58.89	546	5.93
HrbHLH8	43.17	390	8.6
HrbHLH80	52.75	492	6.55
HrbHLH81	60.68	551	7.16
HrbHLH82	35.84	321	4.67
HrbHLH83	32.39	288	8.29
HrbHLH84	30.2	270	8.84
HrbHLH85	25.92	236	8.04
HrbHLH86	26.67	230	7.05
HrbHLH87	10.42	93	9.36
HrbHLH88	10.42	93	9.36
HrbHLH89	20.1	176	9.16
HrbHLH9	23.99	208	6.95
HrbHLH90	25.27	222	6.69
HrbHLH91	38.94	341	8.87
HrbHLH92	38.94	341	8.87
HrbHLH93	36.95	342	6.51
HrbHLH94	37.28	327	4.83
HrbHLH95	35.92	316	4.7
HrbHLH96	62.42	549	8.45
HrbHLH97	48.92	424	7.3
HrbHLH98	63.2	570	5.98
HrbHLH99	32.11	299	6.41
